# Supplementary material for: Kinetic and data-driven modeling of pancreatic β-cell central carbon metabolism and insulin secretion
Source: PLoS Comput Biol. 2022 Oct 17;18(10):e1010555. doi: 10.1371/journal.pcbi.1010555 (PMC9612825; doi:10.1371/journal.pcbi.1010555)
Supplement: S1 Table — (XLSX) [file pcbi.1010555.s001.xlsx]

## Sheet: S1 Table
S1 Table. Experimental Data used for model training and testing
Metabolite and Time Point	Mean Fold Change	Standard Deviation
Spegel_3_2pg	1.69697	0.843231
Spegel_3_3pg	3.08754	2.42429
Spegel_3_akg	0.662069	0.647689
Spegel_3_ala	0.961538	0.103203
Spegel_3_asp	0.9	0.206406
Spegel_3_cit	3.04138	0.740216
Spegel_3_fum	1.71724	0.370108
Spegel_3_g3p	1.16376	0.311647
Spegel_3_lac	1.41414	0.421616
Spegel_3_mal	2.85517	0.462635
Spegel_3_pep	1.55556	0.737827
Spegel_3_pyr	1.74411	1.68646
Spegel_3_r5p	1.96875	0.97828
Spegel_3_suc	0.827586	0.01
Spegel_6_2pg	2.07407	1.26485
Spegel_6_3pg	4.0303	3.68914
Spegel_6_akg	0.724138	0.555162
Spegel_6_ala	1.02308	0.0688021
Spegel_6_asp	0.646154	0.240807
Spegel_6_cit	3.47586	1.11032
Spegel_6_fum	2.54483	0.370108
Spegel_6_g3p	1.12195	0.467471
Spegel_6_lac	1.46128	0.421616
Spegel_6_mal	4.17931	0.647689
Spegel_6_pep	1.79125	1.05404
Spegel_6_pyr	2.05051	1.68646
Spegel_6_r5p	2.45	0.97828
Spegel_6_suc	1.03448	0.185054
Spegel_10_2pg	2.02694	1.37025
Spegel_10_3pg	4.12458	3.68914
Spegel_10_akg	1.30345	0.647689
Spegel_10_ala	1.14615	0.0688021
Spegel_10_asp	0.469231	0.172005
Spegel_10_cit	3.64138	1.48043
Spegel_10_fum	3.12414	0.462635
Spegel_10_g3p	1.33798	0.405141
Spegel_10_lac	1.81481	0.210808
Spegel_10_mal	5.13103	0.647689
Spegel_10_pep	1.69697	1.05404
Spegel_10_pyr	2.23906	2.00267
Spegel_10_r5p	2.05625	1.17394
Spegel_10_suc	1.28276	0.370108
Spegel_15_2pg	2.40404	1.26485
Spegel_15_3pg	5.51515	4.53237
Spegel_15_akg	2.46207	1.0178
Spegel_15_ala	1.19231	0.137604
Spegel_15_asp	0.307692	0.172005
Spegel_15_cit	3.97241	1.11032
Spegel_15_fum	3.47586	0.832743
Spegel_15_g3p	1.48432	0.498635
Spegel_15_lac	2.26263	1.05404
Spegel_15_mal	5.33793	0.832743
Spegel_15_pep	1.95623	0.737827
Spegel_15_pyr	2.73401	2.21348
Spegel_15_r5p	1.18125	0.97828
Spegel_15_suc	1.30345	0.647689
Malmgren_AKG	3.93939	1.44338
Malmgren_ALA	1.7377	0.0567886
Malmgren_ASP	1.02273	0.433013
Malmgren_CIT	6.28788	1.70581
Malmgren_FUM	5.15152	0.131216
Malmgren_G6P	1.08197	0.340731
Malmgren_GLC	4.29508	1.19256
Malmgren_glut	1.16477	0.118094
Malmgren_G3P	1.77049	0.113577
Malmgren_ICIT	4.39394	1.04973
Malmgren_LAC	0.918033	0.227154
Malmgren_MAL	12.8788	3.54283
Malmgren_PYR	3.01639	1.30614
Malmgren_SUC	1.13636	0.01
Spegel_6_0_g6p	2.07407	1.01608
Spegel_6_0_f6p	5.51111	4.06434
Spegel_6_0_3pg	7.94074	3.04825
Spegel_6_0_2pg	2.96296	0.725775
Spegel_6_0_pep	3.85185	1.45155
Spegel_6_0_lac	2.60741	0.58062
Spegel_6_0_ala	1.06667	0.3
Spegel_6_0_cit	3.31852	0.29031
Spegel_6_0_icit	2.37037	0.145155
Spegel_6_0_akg	0.474074	0.145155
Spegel_6_0_suc	1.24444	0.29031
Spegel_6_0_fum	1.6	0.58062
Spegel_6_0_mal	5.27407	1.01608
Spegel_6_0_r5p	3.79259	1.30639
Spegel_15_0_g6p	2.07407	0.725775
Spegel_15_0_f6p	8.94815	2.75794
Spegel_15_0_3pg	11.9704	6.38682
Spegel_15_0_2pg	3.46667	1.23382
Spegel_15_0_pep	5.21481	3.62887
Spegel_15_0_lac	5.15556	2.46763
Spegel_15_0_ala	1.18519	0.145155
Spegel_15_0_cit	5.15556	1.5967
Spegel_15_0_icit	3.31852	0.58062
Spegel_15_0_akg	1.12593	1.16124
Spegel_15_0_suc	1.36296	0.145155
Spegel_15_0_fum	2.07407	1.16124
Spegel_15_0_mal	12.1481	5.95135
Spegel_15_0_r5p	3.85185	1.5967
