# Supplementary material for: Kinetic and data-driven modeling of pancreatic β-cell central carbon metabolism and insulin secretion
Source: PLoS Comput Biol. 2022 Oct 17;18(10):e1010555. doi: 10.1371/journal.pcbi.1010555 (PMC9612825; doi:10.1371/journal.pcbi.1010555)
Supplement: S3 Table — (XLSX) [file pcbi.1010555.s003.xlsx]

## Sheet: S3 Table
S3 Table. T-tests comparing predictions with experimental data
Metabolite	Discovery?	P value	Mean of Experimental Data	Mean of Computational Prediction	Difference	SE of difference	t ratio	df	q value
3_2pg	No	0.992445	1.697	1.692	0.005297	0.5026	0.01054	2.268	0.987289
3_3pg	No	0.580044	3.088	2.168	0.9195	1.416	0.6495	2.094	0.774192
3_akg	No	0.374009	0.6621	1.087	-0.4245	0.3747	1.133	2.017	0.610695
3_ala	No	0.584773	0.9615	1	-0.03846	0.05958	0.6455	2	0.774192
3_asp	No	0.35255	0.9	1.043	-0.143	0.1228	1.165	2.251	0.585412
3_cit	Yes	0.048945	3.041	1.468	1.573	0.4401	3.575	2.246	0.246113
3_fum	No	0.169249	1.717	1.271	0.4458	0.2164	2.06	2.104	0.473752
3_g3p	No	0.480318	1.164	1.009	0.1548	0.1799	0.8602	2	0.70234
3_lac	No	0.232235	1.414	1.002	0.4125	0.2434	1.695	2	0.487437
3_mal	No	0.38051	2.855	1.666	1.19	0.2778	4.283	2.335	0.226876
3_pep	No	0.825266	1.556	1.665	-0.1096	0.4458	0.2459	2.392	0.888476
3_pyr	No	0.981601	1.744	1.77	-0.0254	0.9779	0.02597	2.035	0.987289
3_r5p	No	0.229927	1.969	1.005	0.9642	0.5648	1.707	2	0.487437
3_suc	No	0.112	0.8276	0.9999	-0.1723	0.005774	29.84	2	0.036587
6_2pg	No	0.951938	2.074	2.124	-0.05002	0.7391	0.06769	2.098	0.971473
6_3pg	No	0.545275	4.03	2.491	1.539	2.137	0.7204	2.025	0.748167
6_akg	No	0.202614	0.7241	1.317	-0.5925	0.3257	1.819	2.132	0.487437
6_ala	No	0.62002	1.023	1	0.02308	0.03972	0.5809	2	0.809911
6_asp	No	0.066316	0.6462	1.13	-0.4842	0.1632	2.967	3.648	0.226876
6_cit	No	0.294265	3.476	2.578	0.8978	0.6903	1.301	2.67	0.557028
6_fum	No	0.451747	2.545	2.345	0.2002	0.2242	0.893	2.416	0.675681
6_g3p	No	0.750117	1.122	1.023	0.0985	0.2699	0.365	2	0.851439
6_lac	No	0.202448	1.461	1.006	0.4551	0.2434	1.87	2	0.487437
6_mal	No	0.060291	4.179	2.885	1.294	0.3964	3.264	2.515	0.246113
6_pep	No	0.671203	1.791	2.094	-0.3023	0.621	0.4868	2.168	0.841388
6_pyr	No	0.41904	2.051	3.034	-0.9839	0.9856	0.9982	2.1	0.654971
6_r5p	No	0.1257	2.45	1.011	1.439	0.5648	2.547	2	0.397252
6_suc	No	0.780324	1.034	1	0.03402	0.1068	0.3184	2	0.851439
10_2pg	No	0.765154	2.027	2.298	-0.271	0.7952	0.3408	2.041	0.851439
10_3pg	No	0.549842	4.125	2.605	1.52	2.135	0.7117	2.019	0.748167
10_akg	No	0.666035	1.303	1.493	-0.1893	0.3828	0.4946	2.194	0.841388
10_ala	No	0.066577	1.146	1	0.1462	0.03972	3.679	2	0.250866
10_asp	No	0.1988	0.4692	1.202	-0.7325	0.1618	4.528	7.907	0.038948
10_cit	No	0.742082	3.641	3.304	0.3378	0.9285	0.3638	2.759	0.851439
10_fum	No	0.324085	3.124	3.47	-0.3454	0.2802	1.233	2.416	0.557028
10_g3p	No	0.336513	1.338	1.045	0.2933	0.2339	1.254	2	0.568417
10_lac	No	0.022144	1.815	1.016	0.7993	0.1219	6.558	2.012	0.180787
10_mal	No	0.06289	5.131	3.772	1.359	0.3993	3.404	2.586	0.235528
10_pep	No	0.448724	1.697	2.267	-0.5697	0.616	0.9247	2.1	0.675681
10_pyr	No	0.281782	2.239	3.921	-1.682	1.168	1.44	2.085	0.552123
10_r5p	No	0.265797	2.056	1.02	1.037	0.6778	1.529	2	0.531432
10_suc	No	0.32051	1.283	1.003	0.2799	0.2137	1.31	2	0.557028
15_2pg	No	0.508245	2.404	1.816	0.5882	0.7531	0.7811	2.26	0.723304
15_3pg	No	0.307046	5.515	1.96	3.555	2.623	1.355	2.018	0.557028
15_akg	No	0.305651	2.462	1.662	0.8003	0.5924	1.351	2.065	0.557028
15_ala	No	0.136561	1.192	1	0.1923	0.07945	2.421	2	0.405421
15_asp	No	0.003367	0.3077	0.9632	-0.6555	0.1551	4.227	7.474	0.054983
15_cit	No	0.930206	3.972	4.048	-0.07535	0.8159	0.09235	4.729	0.971473
15_fum	No	0.18521	3.476	4.406	-0.9306	0.5001	1.861	2.338	0.487437
15_g3p	No	0.109164	1.484	2.236	-0.7517	0.3018	2.491	2.409	0.356493
15_lac	No	0.317042	2.263	1.461	0.8018	0.6413	1.25	2.459	0.557028
15_mal	No	0.190883	5.338	4.425	0.913	0.5	1.826	2.335	0.487437
15_pep	No	0.760009	1.956	1.799	0.1569	0.4667	0.3361	2.849	0.851439
15_pyr	No	0.421182	2.734	4.019	-1.285	1.3	0.9884	2.142	0.654971
15_r5p	No	0.946831	1.181	1.224	-0.0427	0.5689	0.07505	2.058	0.971473
15_suc	No	0.747574	1.303	1.165	0.1387	0.3782	0.3668	2.093	0.851439
60_akg	No	0.67847	3.939	3.493	0.4461	0.9977	0.4472	3.9	0.841388
60_ala	No	0.1969	1.738	1	0.7377	0.03279	22.5	2	0.038948
60_asp	No	0.079667	1.023	1.742	-0.7194	0.2812	2.558	3.139	0.289073
60_cit	No	0.211363	6.288	4.546	1.741	1.134	1.535	3.417	0.487437
60_fum	No	0.668438	5.152	5.194	-0.04207	0.09108	0.4619	3.955	0.841388
60_g6p	No	0.06778	1.082	2.477	-1.395	0.2223	6.272	3.193	0.073786
60_glc	No	0.781088	4.295	4.516	-0.2209	0.7035	0.314	2.179	0.851439
60_glut	No	0.4256	1.165	0.9129	0.2519	0.07723	3.262	3.218	0.226876
60_g3p	No	0.456	1.77	1.158	0.6125	0.07118	8.605	2.752	0.063816
60_icit	No	0.939806	4.394	4.458	-0.06452	0.8167	0.079	5.54	0.971473
60_lac	No	0.233842	0.918	1.134	-0.2163	0.1433	1.51	2.819	0.487437
60_mal	Yes	0.0444	12.88	5.219	7.66	2.046	3.744	2.002	0.250866
60_pyr	No	0.100623	3.016	5.197	-2.181	0.7568	2.882	2.028	0.339933
60_suc	No	0.021688	1.136	1.068	0.06867	0.02399	2.862	7.784	0.180787
6RelTo0_g6p	No	0.45519	2.074	1.535	0.5392	0.5884	0.9164	2.024	0.675681
6RelTo0_f6p	No	0.900071	5.511	5.178	0.3335	2.35	0.1419	2.012	0.958477
6RelTo0_3pg	No	0.4984	7.941	0.3983	7.542	1.763	4.277	2.016	0.232517
6RelTo0_2pg	Yes	0.019979	2.963	0.0542	2.909	0.4194	6.936	2.007	0.180787
6RelTo0_pep	No	0.074776	3.852	0.02624	3.826	0.8381	4.565	2	0.226876
6RelTo0_lac	No	0.417404	2.607	2.17	0.4369	0.5076	0.8608	7.115	0.654971
6RelTo0_ala	No	0.737395	1.067	1	0.06666	0.1732	0.3849	2	0.851439
6RelTo0_cit	No	0.44	3.319	2.1376	3.181	0.2113	15.05	4.595	0.00214
6RelTo0_icit	No	0.211363	2.37	2.1375	2.233	0.1535	14.54	8.711	2e-05
6RelTo0_akg	No	0.28794	0.4741	0.1534	0.3587	0.08502	5.395	2.118	0.211506
6RelTo0_suc	No	0.509421	1.244	1.11	0.1345	0.1725	0.7797	2.242	0.723304
6RelTo0_fum	No	0.689991	1.6	1.785	-0.1845	0.4366	0.4226	5.056	0.84498
6RelTo0_mal	No	0.221216	5.274	4.102	1.172	0.8708	1.345	6.869	0.487437
6RelTo0_r5p	No	0.075317	3.793	0.9542	2.838	0.9143	3.104	4.063	0.226876
15RelTo0_g6p	No	0.213988	2.074	2.818	-0.7438	0.4284	1.736	2.184	0.487437
15RelTo0_f6p	No	0.782173	8.948	9.451	-0.5031	1.596	0.3153	2.016	0.851439
15RelTo0_3pg	No	0.08781	11.97	0.3781	11.59	3.69	3.141	2.006	0.307239
15RelTo0_2pg	Yes	0.040833	3.467	0.05567	3.411	0.7127	4.786	2.004	0.226876
15RelTo0_pep	No	0.131647	5.215	0.02706	5.188	2.095	2.476	2	0.403046
15RelTo0_lac	No	0.313184	5.156	3.243	1.912	1.578	1.212	2.967	0.557028
15RelTo0_ala	Yes	0.0157732	1.185	1	0.1852	0.08381	2.21	2	0.454499
15RelTo0_cit	Yes	0.030224	5.156	0.1287	5.027	0.9297	5.407	2.069	0.211506
15RelTo0_icit	No	0.552	3.319	2.1287	3.19	0.3562	8.956	2.537	0.067597
15RelTo0_akg	No	0.240349	1.126	0.01859	1.107	0.6707	1.651	2.003	0.490563
15RelTo0_suc	No	0.542905	1.363	1.291	0.07196	0.1107	0.6502	5.252	0.748167
15RelTo0_fum	No	0.227996	2.074	3.247	-1.173	0.8418	1.393	4.54	0.487437
15RelTo0_mal	No	0.205813	12.15	5.924	6.225	3.559	1.749	2.3	0.487437
15RelTo0_r5p	No	0.75187	3.852	3.48	0.3717	1.093	0.3401	3.776	0.851439
