# Supplementary material for: Kinetic and data-driven modeling of pancreatic β-cell central carbon metabolism and insulin secretion
Source: PLoS Comput Biol. 2022 Oct 17;18(10):e1010555. doi: 10.1371/journal.pcbi.1010555 (PMC9612825; doi:10.1371/journal.pcbi.1010555)
Supplement: S4 Table — (XLSX) [file pcbi.1010555.s004.xlsx]

## Sheet: S4 Table
S4 Table. Metabolite fold-changes following simulated pharmacological perturbations
Metabolite	Metformin	Agrimony	AK
Glu_in	0.200062	1	1
ATP	1.01126	1	0.999999
G6P	0.207977	0.999598	1
ADP	0.197785	0.999986	1.00004
F6P	0.217788	0.999661	1
FBP	0.0288168	1.00203	1.00025
DHAP	0.427523	0.999554	1
G3P	0.188698	1.00291	1.00026
thirteenBPG	6.25929	0.99855	0.9948
threePG	3.27979	0.998554	0.995001
twoPG	3.38668	0.99856	0.995032
PEP	3.72598	0.998583	0.995113
Pyr	0.264679	0.998085	0.99799
Lac_in	0.96731	0.999968	0.999997
AMP	0.038701	0.999972	1.00008
sixPG	0.571956	5.88596	0.999608
Ru5P	0.868285	3.32806	1.00001
Xyl5P	0.868063	3.33502	1.00001
R5P	0.868152	3.33223	1.00001
E4P	0.705942	4.62771	1.00001
S7P	2.84682	6.30151	0.999759
NADP	1.10284	0.99084	1.00009
GSH	0.372137	1.03513	0.999637
mPyr	0.264623	0.998086	0.99799
mAcCoA	0.501375	0.999555	0.999896
mCIT	0.166314	1.00015	0.99624
mICIT	0.166314	1.00015	0.99624
mAKG	0.998145	0.999999	1.0002
mSCoA	0.99996	1	1
mSUC	0.791163	1.00016	0.999967
mFUM	0.17616	1.00037	0.997606
mMal	0.176229	1.00037	0.997604
mOAA	0.176229	1.00037	0.997604
mASP	0.262499	1.00066	1.00066
mGlutamate	1.47198	1.00028	1.00324
ASP	0.726811	0.999711	0.999172
Glutamate	1.21988	1.00005	1.00179
OAA	0.0793875	1.00039	0.874015
cMal	0.176229	1.00037	0.997604
AKG	0.185376	1.00026	0.916149
cCIT	0.121064	1.00018	0.995929
Glutamine_in	1	1	1
NADH	12.4411	0.999986	3.19315
NADPH	0.242472	1.06744	0.999314
GSSG	1.0042	0.999765	1
O2i	1	1	1
mGDP	0.791196	1.00016	0.999963
mGTP	1	1	1
mALA	1	1	1
cICIT	0.162989	1.00198	0.928885
Lac_out	0.999999	1	1
Glutamine_out	1	1	1
O2e	1	1	1
Fru	0.999947	1.00001	1
Sor	0.999954	1.00001	1
Cyt_c3	1	1	1
Cyt_c2	1	1	1
