# Supplementary material for: Kinetic and data-driven modeling of pancreatic β-cell central carbon metabolism and insulin secretion
Source: PLoS Comput Biol. 2022 Oct 17;18(10):e1010555. doi: 10.1371/journal.pcbi.1010555 (PMC9612825; doi:10.1371/journal.pcbi.1010555)
Supplement: S5 Table — (XLSX) [file pcbi.1010555.s005.xlsx]

## Sheet: S5 Table
S5 Table. Model Parameters
Reaction	Parameter Values	Units	Source
GLUT Reaction: Glu_out <-> Glu_in
	km_glut = 42;	mM	[1]
	keq_glut = 1;	mM	[1]
GK reaction : Glu_in <-> G6P
	gk_K1GLC = 1.38E-05	mM	[2]
	gk_K1ATP =0.043394092	mM	[2]
HPI reaction : G6P <-> F6P ; E4P, FBP, 6PG
	Kg6p_hpi = 0.4;	mM	[2]
	Kf6p_hpi = 0.05;	mM	[2]
	Kery4p_hpi = 0.001;	mM	[2]
	K6pg_hpi = 0.015;	mM	[2]
	Kfbp_hpi = 0.06;	mM	[2]
PFK1 reaction :ATP + F6P <-> FBP + ADP; F26BP Cit
	Kf6p_pfk1 = 1.1;	mM	[2]
	Kf26bp_pfk1 = 0.00099;	mM	[2]
	Kiatp_pfk1 = 1.1;	mM	[2]
	Kcit_pfk1 = 6.7;	mM	[2]
	alpha_pfk1 = .75;	Unitless	[2]
	beta_pfk1 = 1.18;	Unitless	[2]
	Katp_pfk1 = 0.0292;	mM	[2]
	L_pfk1 = 6.;	mM	[2]
	Kadp_pfk1 = .005;	mM	[2]
	Keq_pfk1 = 247;	mM	[2]
	Kfbp_pfk1 = 5;	mM	[2]
ALDO reaction: FBP <-> DHAP + G3P
	Kdhap_aldo = 0.08;	mM	[2]
	Kfbp_aldo = 0.009;	mM	[2]
	Kg3p_aldo = 0.16;	mM	[2]
TPI reaction: DHAP <-> G3P
	Kdhap_tpi = 1.6;	mM	[2]
	Kg3p_tpi = 0.51;	mM	[2]
GAPDH reaction: NAD + G3P + Pi <-> 13BPG + NADH
	Kg3p_gapdh = 0.19;	mM	[2]
	Knad_gapdh = 0.09;	mM	[2]
	Knadh_gapdh = 0.01;	mM	[2]
	Kpi_gapdh = 11;	mM	[2]
	Kbpg_gapdh = 0.022;	mM	[2]
PGK reaction: 13BPG + ADP <-> 3PG + ATP
	Ka_pgk = 0.079;	mM	[2]
	Kp_pgk = 0.13;	mM	[2]
	Kb_pgk = 0.04;	mM	[2]
	Kq_pgk = 0.27;	mM	[2]
	alpha_pgk = 1;		[2]
	beta_pgk = 1;		[2]
PGAM reaction: 3PG <-> 2PG
	K3pg_pgam = 0.19;	mM	[2]
	K2pg_pgam = 0.12;	mM	[2]
ENO reaction: 2PG <-> PEP
	K2pg_eno = 0.038;	mM	[2]
	Kpep_eno = 0.06;	mM	[2]
PYK reaction: PEP + ADP <-> Pyr + ATP
	Kadp_pyk = 0.4;	mM	[2]
	Katp_pyk = 0.86;	mM	[2]
	Keq_pyk = 1.9517e+05;	mM	[2]
	Kpep_pyk = 0.05;	mM	[2]
	Kpyr_pyk = 10;	mM	[2]
LDH reaction: NADH + Pyr <-> Lacin + NAD
	k7 = 0.3;	mM	[1]
AK reaction : ATP + AMP <-> 2ADP
	Kmakf = 5;	mM	[2]
	Kmakr = 2;	mM	[2]
ATPases reaction : ATP <-> ADP + Pi
	Katpf = 3;	mM	[2]
	Katpr = 4.71e-09;	mM	[2]
OxPhos : ADP + Pi <-> ATP
	Kmpyrox = 0.001;	mM	[2]
	Kmo2iox = 0.005;	mM	[2]
	Kmadpox = 0.005;	mM	[2]
DHAses reaction: NAD <-> NADH
	Knadh_dhases = 250;	mM	[2]
	Knad_dhases = 1;	mM	[2]
MCT reaction: Lac_in <-> Lac_out
	Keq_mct1 = 1;	mM	[2]
	Klacin_mct1 = 8.5;	mM	[2]
	Klacout_mct1 = 0.5;	mM	[2]
RPE reaction: Ru5P <-> Xyl5P
	Kf_rpe = 0.19;	mM	[2]
	Kr_rpe = 0.5;	mM	[2]
RPI reaction: Ru5P <-> R5P
	Kf_rpi = 0.78;	mM	[2]
	Kr_rpi = 2.2;	mM	[2]
PRPPS reaction R5P -> PRPP(null)
	Kmgatp_prpps = 0.01;	mM	[2]
	Kr5p_prpps = 0.57;	mM	[2]
TCA cycle constants
	Khcit = 2.34e-03;	mM	[2]
	Kmgcit = 0.427;	mM	[2]
	Kkcit = 458;	mM	[2]
	Khatp = 2.57e-04;	mM	[2]
	Kmgatp = 0.151;	mM	[2]
	Kkatp = 13.5;	mM	[2]
	Khadp = 3.8e-04;	mM	[2]
	Kmgadp = 1.62;	mM	[2]
	Kkadp = 29.5;	mM	[2]
	Khamp = 6.03e-04;	mM	[2]
	Kmgamp = 13.8;	mM	[2]
	Kkamp = 89.1;	mM	[2]
	Khcoash = 7.41e-06;	mM	[2]
	Khscoa = 0.11;	mM	[2]
Pyruvate Dehydrogenase : PDH reaction : mPyr <-> mAcCoA
	Keq_pdh = 12000;	mM	[2]
	Kpyr_pdh = 0.0388;	mM	[2]
	Kcoash_pdh = 0.0099;	mM	[2]
	Knad_pdh = 0.0607;	mM	[2]
	Kiaccoa_pdh = 0.040;	mM	[2]
	Kinadh_pdh = 0.0402;	mM	[2]
Citrate Synthase : CS_reaction: mAcCoA <-> mCIT
	ka_cs = 5;	mM	[2]
	kb_cs = 4.5;	mM	[2]
	kia_cs = 5;	mM	[2]
Aconitase : ACON_reaction : mCIT <-> mICIT
	Keq_acon = 0.027;	mM	[2]
	Kcit_acon = 1.161;	mM	[2]
	Kicit_acon = 0.434;	mM	[2]
Isocitrate Dehydrogenase : IDH : mICIT <-> mAKG
	Keq_idh = 30.5;	mM	[2]
	Kmnad_idh = 0.074;	mM	[2]
	Kmicit_idh = 0.183;	mM	[2]
	Kaadp_idh = 0.050;	mM	[2]
	Kiatp_idh = 0.091;	mM	[2]
	Kiicit_idh = 0.0238;	mM	[2]
	Kinadh_idh = 0.029;	mM	[2]
OXO-Glutarate dehydrogenase: AKGD : mAKG <-> mSCOA
	Keq_akgd = 1.66e+08;	mM	[2]
	Kmakg_akgd = 0.120;	mM	[2]
	Kmcoash_akgd = 0.055;	mM	[2]
	Kmnad_akgd = 0.021;	mM	[2]
	Kaadp_akgd = 0.100;	mM	[2]
	Kiatp_akgd = 0.050;	mM	[2]
	Kiscoa_akgd = 0.0069;	mM	[2]
	Kinadh_akgd = 0.60e-03;	mM	[2]
SCOAS reaction: Succinyl CoA Syntase: mSCOA + GDP <-> mSUC + GTP
	Keq_s = 7.43;	mM	[2]
	Kmgdp_s = 0.016;	mM	[2]
	Kmscoa_s = 0.055;	mM	[2]
	Kmpi_s = 0.660;	mM	[2]
	Kmcoash_s = 0.020;	mM	[2]
	Kmsuc_s = 0.88;	mM	[2]
	Kmgtp_s = 0.0111;	mM	[2]
	Kigdp_s = 0.0055;	mM	[2]
	Kiscoa_s = 0.10;	mM	[2]
	Kipi_s = 0.2;	mM	[2]
	Kicoash_s = 0.020;	mM	[2]
	Kisuc_s = 0.3;	mM	[2]
	Kigtp_s = 0.0111;	mM	[2]
Succinate dehydrogenase:SDH : mSUC <-> mFUM
	Kmsuc_sdh = 0.467;	mM	[2]
	Kmcoq_sdh = 0.480;	mM	[2]
	Kmqh2_sdh = 0.00245;	mM	[2]
	Kmfum_sdh = 1.200;	mM	[2]
	Kisuc_sdh = 0.120;	mM	[2]
	Kifum_sdh = 1.275;	mM	[2]
	Keq_sdh = 1.21;	mM	[2]
	Kioaa_sdh = 0.0015;	mM	[2]
	Kasuc_sdh = 0.45;	mM	[2]
	Kafum_sdh = 0.375;	mM	[2]
Fumarate hydratase: FUM : mFUM <-> mMAL
	Kmfum_fum = 0.0447;	mM	[2]
	Kmmal_fum = 0.1977;	mM	[2]
	Kicit_fum = 3.5;	mM	[2]
	Kiatp_fum = 0.040;	mM	[2]
	Kiadp_fum = 0.400;	mM	[2]
	Kigtp_fum = 0.080;	mM	[2]
	Kigdp_fum = 0.33;	mM	[2]
	Keq_fum = 4.56;	mM	[2]
Malate Dehydrogenase 2: MDH2 : mMAL <-> mOAA
	Keq_mdh2 = 4.02e-04;	mM	[2]
	Kmnad_mdh2 = 0.09055;	mM	[2]
	Kmmal_mdh2 = 0.250;	mM	[2]
	Kmoaa_mdh2 = 0.006128;	mM	[2]
	Kmnadh_mdh2 = 0.00258;	mM	[2]
	Kinad_mdh2 = 0.279;	mM	[2]
	Kimal_mdh2 = 0.360;	mM	[2]
	Kioaa_mdh2 = 0.0055;	mM	[2]
	Kinadh_mdh2 = 0.00318;	mM	[2]
	Kiatp_mdh2 = 0.1832;	mM	[2]
	Kiadp_mdh2 = 0.3944;	mM	[2]
	Kiamp_mdh2 = 0.420;	mM	[2]
Glutamine Oxaloacetate Transaminase 2 (GOT2): mAKG + mASP <-> mGLU + mOAA
	Keq_got2 = 1.56;	mM	[2]
	Kmasp_got2 = 0.89;	mM	[2]
	Kmakg_got2 = 3.22;	mM	[2]
	Kmoaa_got2 = 0.088;	mM	[2]
	Kmglu_got2 = 32.5;	mM	[2]
	Kiasp_got2 = 3.9;	mM	[2]
	Kiglu_got2 = 10.7;	mM	[2]
	KiAKG_got2 = 26.5;	mM	[2]
Malate Dehydrogenase 1 (MDH1): OAA + NADH <-> MAL + NAD
	Keq_mdh1 = 2.67e+04;	mM	[2]
	Kmnad_mdh1 = 0.114;	mM	[2]
	Kmmal_mdh1 = 1.1;	mM	[2]
	Kmoaa_mdh1 = 0.088;	mM	[2]
	Kmnadh_mdh1 = 0.026;	mM	[2]
	Kinadh_mdh1 = 0.0049;	mM	[2]
	Kioaa_mdh1 = 0.063;	mM	[2]
	Kimal_mdh1 = 7.1;	mM	[2]
	Kinad_mdh1 = 0.094;	mM	[2]
Glutamate Oxaloactate Transaminase 1 (GOT1) : ASP + AKG <-> OAA + GLU
	Keq_got1 = 1.56;	mM	[2]
	Kmasp_got1 = 4.4;	mM	[2]
	Kmakg_got1 = 0.38;	mM	[2]
	Kmoaa_got1 = 0.095;	mM	[2]
	Kmglu_got1 = 9.6;	mM	[2]
	Kiasp_got1 = 3.9;	mM	[2]
	Kiglu_got1 = 8.4;	mM	[2]
	KiAKG_got1 = 26.5;	mM	[2]
Alpha-Ketoglutarate-Malate Transporter : AKGMAL : AKG + mMAL <-> mAKG + cMAL
	Kmmali_akgmal = 0.4;	mM	[2]
	Kmmalx_akgmal = 10;	mM	[2]
	Kmakgi_akgmal = 1.3;	mM	[2]
	Kmakgx_akgmal = 0.17;	mM	[2]
Aspartate-Glutamate Transporter: ASPGLU : mGLU + ASP <-> GLU + mASP
	Keq_aspglu = 0.6;	mM	[2]
	Kiaspi_aspglu = 0.028;	mM	[2]
	Kiaspx_aspglu = 2.8;	mM	[2]
	Kiglui_aspglu = 0.18;	mM	[2]
	Kiglux_aspglu = 1.6;	mM	[2]
	Kh_aspglu = 10^(-6.5);	mM	[2]
	M_aspglu = 1.8;	mM	[2]
ISOCITMAL reaction : ICIT malate reaction : cICIT + mMAL = mICIT + cMAL
	alpha = 1;	Unitless	[2]
	KiS1 = 0.13;	mM	[2]
	KiS2 = 0.44;	mM	[2]
	KcF = 5.6;	mM	[2]
	beta = 1;	Unitless	[2]
	KiP1 = 0.33;	mM	[2]
	KiP2 = 4.18e-02;	mM	[2]
	KcR = 3.5;	mM	[2]
	gamma = 1;	Unitless	[2]
	delta = 1;	Unitless	[2]
ATP-Citrate Lyase: CLY : cCIT -> cOAA
	Kmcit_cly = 0.0493;	mM	[2]
	Kicit_cly = 0.0475;	mM	[2]
	Kmcoash_cly = 0.0044;	mM	[2]
	Kicoash_cly = 0.0061;	mM	[2]
	Kmoaa_cly = 0.177;	mM	[2]
	Kioaa_cly = 0.177;	mM	[2]
	Kmaccoa_cly = 0.0098;	mM	[2]
	Kiaccoa_cly = 0.0098;	mM	[2]
Malic Enzyme 2 (Mitochondrial): mMAL <-> mPYR
	Keq_malic = 34.4;	mM	[2]
	Kmal_malic = 1.7;	mM	[2]
	Knad_malic = 0.16;	mM	[2]
	Kiatp_malic = 0.5;	mM	[2]
Malic Enzyme 1 (Cytosolic):cMAL +NADP <-> PYR + NADPH
	Kmmal_cmalic = 0.120;	mM	[2]
	Kmnadp_cmalic = 0.0014;	mM	[2]
	Kmco2_cmalic = 0.013;	mM	[2]
	Kmpyr_cmalic = 0.0064;	mM	[2]
	Kmnadph_cmalic = 0.0021;	mM	[2]
	Kinadp_cmalic = 0.00096;	mM	[2]
	Kimal_cmalic = 0.22;	mM	[2]
	Kico2_cmalic = 0.0117;	mM	[2]
	Kipyr_cmalic = 7.8;	mM	[2]
	Kinadph_cmalic = 0.002;	mM	[2]
	Keq_cmalic = 34.4;	mM	[2]
Pyruvate carboxylase reaction: Pyruvate to Oxaloacetate: mPYR <-> mOAA
	Keq_pc = 1;	mM	[2]
	Kmpyr_pc = 0.22;	mM	[2]
	Kmco2_pc = 3.2;	mM	[2]
Glutaminase : GLS : Gln <-> mGlu
	Keq_gls = 1;	mM	[2]
	Kmgln_gls = 12;	mM	[2]
	Kiglu_gls = 55;	mM	[2]
Glutamate Dehydrogenase: GDH : mGlu <-> mAKG
	Kmglu_gdh = 3.5;	mM	[2]
	Kmnadh_gdh = 0.04;	mM	[2]
	Kmakg_gdh = 1.1;	mM	[2]
	Kmnh3_gdh = 6;	mM	[2]
	Kiakg_gdh = 0.25;	mM	[2]
	Kinh3_gdh = 6;	mM	[2]
	Kiglu_gdh = 3.5;	mM	[2]
	Kinadh_gdh = 0.004;	mM	[2]
	Kinad_gdh = 1;	mM	[2]
	Keq_gdh = 0.003;	mM	[2]
	Kmnad_gdh = 1;	mM	[2]
Glutamine Pyruvate transaminase: mAKG + mALA <-> mPyr + mGlutamate
	Kala_gpt = 3.0;	mM	[2]
	Kakg_gpt = 0.12;	mM	[2]
	Kpyr_gpt = 0.23;	mM	[2]
	Kglu_gpt = 8.1;	mM	[2]
	Kipyr_gpt = 0.23;	mM	[2]
	Kiglu_gpt = 2.8;	mM	[2]
	Kia_gpt = 470;	mM	[2]
	Kig_gpt = 96;	mM	[2]
	Krg_gpt = 79.16;	mM	[2]
	Keq_gpt = 2.2;	mM	[2]
ASCT2 reaction: Gln_out -> Gln_in
	f1_asct2 = 0.090105388108931	mM	[2]
	Kgluout_asct2 = 4.1521418564935E-06	mM	[2]
	Kgluin_asct2 = 664.051767808179	mM	[2]
	Kgluout1_asct2 = 493.253245268041	mM	[2]
	Kgluin1_asct2 = 0.0188891047544668	mM	[2]
	Kmax_asct2 = 0.097;	mM	[2]
Aconitase_2 reaction : cCIT = cICIT
	KcF = 20.47;	mM	[2]
	Kp = 0.00011;	mM	[2]
	KcR = 31.44;	mM	[2]
	Ks = 0.0005;	mM	[2]
Cytosolic isocitrate dehydrogenase : cICIT + NADP = cAKG + NADPH
	phi0 = 0.051;	mM	[2]
	phi1 = 9.5e-08;	mM	[2]
	phi2 = 9.6e-07;	mM	[2]
	phi12 = 9e-08;	mM	[2]
	phir0 = 0.066;	mM	[2]
	phir1 = 3.7e-07;	mM	[2]
	phir2 = 2.9e-05;	mM	[2]
	phir3 = 0.00025;	mM	[2]
	phir12 = 6e-12;	mM	[2]
	phir13 = 1.3e-10;	mM	[2]
	phir23 = 9.4e-08;	mM	[2]
	phir123 = 4.6e-14;	mM	[2]
27. Oxtransfer : O2e <-> O2i
	ko2 = 2.74;	mM	[2]
Aldose Reductase
	Ct_PyP = 236.82	mM
	Ct_Pyr = 2.8E4	mM	[3]
	k1_aldr = 0.0230711521596828	mM	[3]
	k2_aldr = 0.037;	mM	[3]
	ka_aldr = 6.9E-4;	mM	[3]
	kb_aldr = 46;	mM	[3]
	kp_aldr = 3.8E2;	mM	[3]
	kq_aldr = 1.5E-2;	mM	[3]
	kia_aldr = 4.1E-4;	mM	[3]
	kib_aldr = 9.2E-2;	mM	[3]
	kip_aldr = 1.3E3;	mM	[3]
	kiq_aldr = 8.3E-3;	mM	[3]
Sorbitol Dehydrogenase (SoDH) Reaction
	Km_NadhSodh = 1E-2;	mM	[3]
	Km_FruSodh = 1E3;	mM	[3]
	Km_SorSodh = 9.6;	mM	[3]
	Km_NadSodh = 2.0;	mM	[3]
	Ki_NadhSodh = 1E-2;	mM	[3]
	Ki_NadSodh = 2.0;	mM	[3]
	Keq_Sodh = 9.25E-2;	mM	[3]
Fructose Transport
	kfruT = 2.18E-4	mM	[3]
	KfrufruT = 3.0;	mM	[3]
Respiratory Chain/ETC
	Kcf_C1 = 498;	mM	[1]
	Kcr_C1 = 229;	mM	[1]
	Keq_C1 = 407.9;	mM	[1]
	Kms1_C1 = 9.2E-6;	mM	[1]
	Kms2_C1 = 2.6E-4;	mM	[1]
	Kmp1_C1 = 9.9E-6;	mM	[1]
	Kmp2_C1 = 5.9E-5;	mM	[1]
	KiS1_C1 = 2.1E-8;	mM	[1]
	KiP2_C1 = 9.8E-8;	mM	[1]
	Kcf_C3 = 426.8;	mM	[1]
	Kma_C3 = 2.8E-5;	mM	[1]
	Kmb_C3 = 3.0E-6;	mM	[1]
	Kb1_C3 = 5.4E-6;	mM	[1]
	Kb2_C3 = 5.7E-6;	mM	[1]
	Kq1_C3 = 2.8E-6;	mM	[1]
	Kq2_C3 = 1.9E-6;	mM	[1]
	K8_C3 = 622.1;	mM	[1]
	Kcf_C4 = 93.5;	mM	[1]
	Ks_C4 = 110E-6;	mM	[1]
	Kcf_C5= 14.5;	mM	[1]
	Kd_C5 = 2.67E-7;	mM	[1]
	Kp_C5 = 9.02E-5;	mM	[1]
	Kt_C5 = 4.33E-5;	mM	[1]
	Khx_C5= 1.3E-4;	mM	[1]
	Khy_C5= 1.6E-4;	mM	[1]
	Kltf_C5 = 1.35E8;	mM	[1]
	Kltr_C5 = 0.00018;	mM	[1]
	ax_C5 = 0.1;	Unitless	[1]
	ay_C5 = 0.6;	Unitless	[1]
	b_C5 = 0.3;	Unitless	[1]
	t_C5 = 310;	Unitless	[1]
Equilibrium Constants (Veq = Vf/Vr)
	Vq_tpi = Vf_tpi/28;	1/min	[2]
	Vq_gapdh = Vf_gapdh/0.413;	1/min	[2]
	Vq_pgk = Vf_pgk/2.5;	1/min	[2]
	Vq_pgam = Vf_pgam/0.36;	1/min	[2]
	Vq_eno = Vf_eno/0.38;	1/min	[2]
	Vq_ak = (Vf_ak/60)/13.34;	1/min	[2]
	Vq_rpi = Vf_rpi/181.67;	1/min	[2]
	Vq_rpe = Vf_rpe/1111.17;	1/min	[2]
	Vq_tk2 = ((Vf_tk2)/60)/((1.23e+18)/60);	1/min	[2]
	Vq_ta = ((Vf_ta)/60)/((7.53e+19)/60);	1/min	[2]
	Vq_gpt = (Vf_gpt/60)/(1.6725e-06);	1/min	[2]
Parameters used for eFAST but not fitted
	Vf_hpi = 54.84	1/min	[2]
	Vf_aldo = 10.18	1/min	[2]
	Vr_aldo = 5.88	1/min	[2]
	Vf_tpi = 0.031	1/min	[2]
	Vf_pgam = 0.025	1/min	[2]
	Vf_eno = 0.370	1/min	[2]
	Vf_ak = 149.71	1/min	[2]
	Vf_atpase = 8.28E-07	1/min	[2]
	Vr_atpase = 3.1E-16	1/min	[2]
	Vf_ox = 4.97E4	1/min	[2]
	Vf_mct1 = 1.08E-06	1/min	[2]
	Vf_g6pd = 9.96E+21	1/min	[2]
	Vr_g6pd = 4.80E14	1/min	[2]
	Vf_6pgdh = 3.27E+25	1/min	[2]
	Vr_6pgdh = 2.67E17	1/min	[2]
	Vf_rpi = 1581.20230669026	1/min	[2]
	Vf_tk2 = 1.06E+23	1/min	[2]
	Vf_gpx = 0.0324	1/min	[2]
	Vf_gssgr = 5.886E+40	1/min	[2]
	Vf_pdh = 0.206993378484406	1/min	[2]
	Vf_cs = 414.578644996248	1/min	[2]
	Vf_acon = 756277722.566636	1/min	[2]
	Vf_idh = 0.0100966395710309	1/min	[2]
	Vf_akgd = 170114.421113204	1/min	[2]
	Vf_s = 95.1189120389876	1/min	[2]
	Vf_sdh = 0.0125726958423965	1/min	[2]
	Vf_fum = 0.369847848926119	1/min	[2]
	Vf_mdh2 = 416158174.896318	1/min	[2]
	Vf_got2 = 50640.7998555825	1/min	[2]
	Vf_mdh1 = 98855.2607593221	1/min	[2]
	Vf_akgmal = 179.059153691557	1/min	[2]
	Vf_citmal = 156317.794243636	1/min	[2]
	Vf_malpi = 357041.244298392	1/min	[2]
	Vf_cmalic = 1.58627927466724	1/min	[2]
	Vf_pc = 27.5580340653932	1/min	[2]
	Vf_gls = 0.00201637281785403	1/min	[2]
	Vf_asct2 = 0.000205952498803689	1/min	[2]
	Vf_aldr = 3.68991721293286	1/min	[3]
	Vm_SoDH = 1.00180950985151E-05	1/min	[3]
	Vm_r_SoDH = 5.81786317194973	1/min	[3]
	Vf_hk = 0.0135437637965966	1/min	[1]
	Vmax_C3 = 71.4536696083459	1/min	[1]
	Vmax_C4 = 0.0298182410931275	1/min	[1]
	Vmax_C5 = 1.17691754770613E-05	1/min	[1]
		BEST-FIT PARAMETER SETS
Fitted Parameters	Parameter	1	2	3	4	5	6	7	8	Units
	Vf_prpps	4.9e-14	1.94e-14	5.92e-13	1.05e-11	3.5e-13	3.99e-12	6.39e-12	5.9226e-13	1/min
	Vr_ldh	1e-06	0.00036059	8.62e-05	4.05e-08	0.00020844	4.88e-08	3.61e-08	1.0011e-06	1/min
	Vmax_C5	1.17692e-05	1.17692e-05	1.17692e-05	1.17692e-05	1.17692e-05	1.17692e-05	1.17692e-05	1.17692e-05	1/min
	Vf_gapdh	0.00685601	1.83e-06	0.00211308	1.27e-06	0.0069444	1.64e-06	9.06e-07	1.8306e-06	1/min
	Vf_aconitase	1.43e-06	0.00101425	3.93e-05	0.00338594	9.95e-06	0.00949501	1.34e-06	3.9338e-05	1/min
	Vf_cIDH	0.00044802	0.00010584	3.97e-07	7.35e-06	0.00102075	0.00384989	2.26e-05	0.00010584	1/min
	Vf_sdh	0.0125727	0.0191442	0.0239335	0.0168822	2.44e-06	5.84e-06	0.00085404	0.0125727	1/min
	Vf_gpt	0.380098	0.298178	0.00048813	0.257541	0.00013095	0.0301327	0.00018408	0.0301327	1/min
	Vf_isocitmal	0.0418859	0.534122	0.88288	0.0406289	0.0255012	0.018451	0.032662	0.0406289	1/min
	Vf_pdh	0.206993	0.0276796	0.0187064	0.0454707	0.148121	0.0499271	0.00888523	0.0454707	1/min
	Vf_glut	0.182124	0.17152	0.099046	0.113163	0.0989245	0.0987464	0.0988157	0.099046	1/min
	Vf_malic	30.892	90.4872	0.185513	0.125073	26.3119	0.13035	0.24672	0.125073	1/min
	Vf_ldh	1.04274	1.13634	0.072001	0.0924006	0.023477	2.34767	0.0359955	0.0359955	1/min
	Vf_cly	0.659704	5.61096	4.88297	1.89551	0.54282	0.563541	0.54056	0.659704	1/min
	Vf_pfk1	1.08715	1.02014	0.60177	0.73904	0.622026	0.677893	0.656061	0.677893	1/min
	Vf_pyk	0.704979	0.222476	1.27746	7.26059	1.80718	0.0363876	13.3611	1.27746	1/min
	Vf_got1	10.1883	959.498	1.44832	0.142239	0.145962	1160.47	0.415141	1.44832	1/min
	f2_asct2	27.8931	25.0886	10.1455	11.2021	2.4989	9.31142	23.9764	10.1455	1/min
	Vf_aspglu	6538.35	7152.89	1.42787	1.8574	12.1353	1956.63	0.724172	12.1353	1/min
	Vf_ak =	149.71	139.39	149.71	151.23	132.18	147.21	149.44	152.12	1/min
	Kgluout1_asct2	493.253	494.505	0.120813	1.08588	58.8783	286.499	0.0914329	58.8783	1/min
	Vf_pgk	9.76027	9.41172	10.2985	18955.1	22514.8	16.3688	90822.9	16.3688	1/min
	Vr_hpi	57.2047	786.048	583.899	315.462	114.293	332.564	708.831	332.564	1/min
	Vf_gdh	1675.78	67.8362	67.6475	83.1504	575.871	18786.2	668.143	575.871	1/min
	Vmax_C1	23.0356	19.9223	1311.61	104566	53.554	14393.3	1319.74	1311.61	1/min
	Vf_gk	132032748	1.32001e+06	4.47696e+06	1.61652e+07	124948736	8.61723e+07	1.37052e+07	1.61652e+07	1/min
	Vf_rpe	116915107	14836.9	4.11487e+07	2.03873e+07	8.59647e+07	250372	83200.8	2.03873e+07	1/min
	Vf_gluh	36992000000	73432000000	5.25165e+07	813830737	83489000000	29979000000	129330000000	36992000000	1/min
	Vf_pyrh	860290000000	117220000000	32129000000	9096800000000	6753100000000	185100000000	39795000000	185100000000	1/min
	Vr_tk1	6346000000000	19221000000000	7001300000000	2673571076	2277262971	3346600000000	28400000000	3346600000000	1/min
	Vf_ta	7.29e+17	2.27e+16	6.37e+19	2.27e+17	5.29e+16	1.63e+19	2.22e+20	7.2946e+17	1/min
	Vf_tk1	1.16e+18	5.37e+18	1.41e+17	3.63e+16	3.4e+17	8.83e+18	2.03e+18	1.1565e+18	1/min
	Vf_gssgr	5.89e+40	1.02e+43	1.78e+44	3.95e+40	1.56e+42	1.54e+44	7.25e+43	1.0221e+43	1/min
		** BEST-FIT
References
[1]	Jiang N, Cox RD, Hancock JM. A kinetic core model of the glucose-stimulated insulin secretion network of pancreatic β cells. Mamm Genome. 2007 Jul 1;18(6):508–20.
[2]	Roy M, Finley SD. Computational Model Predicts the Effects of Targeting Cellular Metabolism in Pancreatic Cancer. Front Physiol [Internet]. 2017 [cited 2021 Aug 9];0. Available from: https://www.frontiersin.org/articles/10.3389/fphys.2017.00217/fullAvailable from: https://www.frontiersin.org/articles/10.3389/fphys.2017.00217/full
[3]	Cortassa S, Caceres V, Bell LN, O’Rourke B, Paolocci N, Aon MA. From Metabolomics to Fluxomics: A Computational Procedure to Translate Metabolite Profiles into Metabolic Fluxes. Biophys J. 2015 Jan 6;108(1):163–72.
